# Supplementary material for: Electronic Skin Based on Polydopamine-Modified Superelastic Fibers with Superior Conductivity and Durability
Source: Nanomaterials (Basel). 2024 Feb 28;14(5):438. doi: 10.3390/nano14050438 (PMC10934599; doi:10.3390/nano14050438)
Supplement: Supplementary file 1 [file nanomaterials-14-00438-s001.zip]

Archive with 1 entries (1 files):
- nanomaterials-2859460-supplementary.pdf
